# Supplementary material for: Genome-wide analysis of PRR gene family uncovers their roles in circadian rhythmic changes and response to drought stress in Gossypium hirsutum L
Source: PeerJ. 2020 Sep 25;8:e9936. doi: 10.7717/peerj.9936 (PMC7521341; doi:10.7717/peerj.9936)
Supplement: Supplemental Information 4 [file peerj-08-9936-s004.xlsx]

## Sheet:  Suppl Table S1
Table S1:qRT-PCR primers of GhPRRs and relate genes
Gene name	Forward primer	Reverse primer
GhPRR1a	CGAGTCATCTGCCTTCTT	CTCTTCACCGATCTTATT
GhPRR1b	TGTCGAGCCTCCTCAGTC	TCCCATGTTTCACCGTTC
GhPRR3a	GGTGACAAAGGGTTACGG	GACAACATGGCGGGTAGA
GhPRR3b	TTAGAGGAGCTGAAGACAC	TTGAACATCGCATACTGA
GhPRR3c	GTAGAAGTTGACAGCCCTCG	CACCCACTTGTTCCCAGA
GhPRR3d	GCTCGGAAACCCGTATTA	ATGCTGTAGGCGGTCTTG
GhPRR5a	GGGGCTGCTGACTATCTT	TCTGGTTTTGTACATGTG
GhPRR5b	CGAGGAAGTGAAGGAGGT	TCAACCCATCTGGAACTG
GhPRR5c	CGTTGGGACGATGTTCTC	GCTGTGATGGCCTGCTAG
GhPRR5d	CTCCTAGTCCCACGGTAA	ACGCAAGTCGGTCATAAA
GhPRR7a	CCTGAAACGGTTGGTCAT	CTTCTCCCACTCGCTGTC
GhPRR7b	AACAACGGGATGAGGATG	GAGGTGCTCACAGGAAGG
GhPRR7c	GTCACGAGCAGAAAGAAGC	TCCTAAACGGGAGAAACC
GhPRR7d	ATATCAGCACGAGACCAG	TGTCAAGTTCATCATCCC
GhPRR9a	CCACGAAGAGGGTAACAG	GAGGTGCTCACAGGAAGG
GhPRR9b	CGGGATGATGAACTTGAC	TGCTGCGTTGGTATTGAC
GhCCA1	TGGGTTGTCTTCAGTTTCC	AGCCTTCTCTGTTCATCATC
GhLHY	TTGATCCTATTGAAGGTTGC	CTTCCAGAGGCAGAGAATT
GhCO	GGAGGTTGACGACTATCTG	ATCACCACCATAACTCTTGT
GhFT	CTATGAGAAGAGCAAGAGGAT	AAGATTGGAACTAGCACTGT
Actin	GATTCCGTTGTCCAGAAGTCCT	TACGGTCTGCAATACCAGGGA
