# Supplementary material for: Genome-wide analysis of PRR gene family uncovers their roles in circadian rhythmic changes and response to drought stress in Gossypium hirsutum L
Source: PeerJ. 2020 Sep 25;8:e9936. doi: 10.7717/peerj.9936 (PMC7521341; doi:10.7717/peerj.9936)
Supplement: Supplemental Information 9 — Rep-1,2,3 refers biological replicate, respectively. [file peerj-08-9936-s009.xlsx]

## Sheet: Sheet1
Table S6: The Ct value of qPCR raw data in Fig.3
Rep-1,2,3 refers biological replicate,respectively.
Actin	Rep-1	Rep-2	Rep-3
0h	19.3983	19.56	19.19
3h	19.295	19.02	19.53
6h	18.9067	18.97	18.77
9h	18.8517	19.16	18.53
12h	19.0333	18.67	19.34
15h	19.3733	19.77	18.96
18h	19.05	19.16	18.9
21h	19.095	19.28	18.87
24h	19.3983	19.66	19.19
GhPRR1a	Rep-1	Rep-2	Rep-3
0h	25.1983	25.35	24.98
3h	26.1683	25.45	26.88
6h	25.5933	25.69	25.56
9h	24.8183	25.47	24.21
12h	24.3317	23.85	24.83
15h	23.9433	24.56	23.34
18h	23.8817	24.05	23.71
21h	24.0883	24.14	24.08
24h	25.5617	26.15	24.98
GhPRR1b	Rep-1	Rep-2	Rep-3
0h	24.15	24.54	23.89
3h	24.6883	23.94	25.56
6h	24.175	24	24.26
9h	23.955	24.28	23.58
12h	23.9283	23.29	24.5
15h	23.0867	23.57	22.66
18h	23.6367	24.24	23.08
21h	22.7533	22.73	22.66
24h	24.15	24.54	23.89
GhPRR3a	Rep-1	Rep-2	Rep-3
0h	24.0067	24.5	23.54
3h	22.69	22.06	23.46
6h	21.085	21.48	20.92
9h	21.0017	21.31	20.63
12h	21.7733	21.14	22.43
15h	23.1283	23.11	23.1
18h	23.19	22.19	24.25
21h	26.2767	26.14	26.48
24h	24.0067	24.5	23.54
GhPRR3b	Rep-1	Rep-2	Rep-3
0h	26.5917	27.56	25.79
3h	26.675	26.19	27.06
6h	25.0167	25.3	24.72
9h	24.3017	24.99	23.71
12h	23.8867	23.2	24.39
15h	24.6683	25.09	24.11
18h	24.8217	24.7	24.83
21h	25.6617	27.2	24.23
24h	26.5917	27.56	25.79
GhPRR3c	Rep-1	Rep-2	Rep-3
0h	24.9367	25.3	24.48
3h	23.6717	23.28	24.09
6h	22.2483	22.49	22.03
9h	22.0417	22.44	21.68
12h	22.7417	22.24	23.21
15h	24.0717	24.05	24.09
18h	24.2667	23.26	25.34
21h	27.2783	27.12	27.49
24h	24.9367	25.3	24.48
GhPRR3d	Rep-1	Rep-2	Rep-3
0h	23.89	23.94	23.96
3h	23.9283	24.02	23.9
6h	24.19	24.16	24.14
9h	23.955	24.24	23.71
12h	23.9317	23.51	24.29
15h	25.1483	23.75	26.58
18h	23.58	23.2	23.99
21h	24.6667	25.55	23.97
24h	23.89	23.94	23.96
GhPRR5a	Rep-1	Rep-2	Rep-3
0h	31.4433	31.75	31.22
3h	29.8667	28.84	30.84
6h	28.64	28.76	28.61
9h	27.91	28.54	27.33
12h	28.175	27.45	28.85
15h	29.235	29.53	29.03
18h	30.2617	30.54	29.52
21h	31.0217	32.25	29.69
24h	32.4433	33.75	31.22
GhPRR5b	Rep-1	Rep-2	Rep-3
0h	25.0767	25.75	24.46
3h	24.2067	23.79	24.56
6h	23.0633	23.44	22.75
9h	22.745	23	22.47
12h	23.71	23.32	24.21
15h	25.34	26	24.7
18h	25.035	24.83	25.27
21h	25.5817	25.98	25.36
GhPRR5c	Rep-1	Rep-2	Rep-3
0h	28.8983	29.26	28.61
3h	26.7467	26.9	26.53
6h	25.6867	25.85	25.34
9h	25.09	25.34	24.66
12h	25.5183	25.13	25.98
15h	26.5467	26.94	26.17
18h	27.7367	27.48	28.09
21h	29.34	29.86	28.76
24h	29.665	30.86	28.61
GhPRR5d	Rep-1	Rep-2	Rep-3
0h	26.465	26.79	26.53
3h	25.4067	25.6	25.23
6h	24.4783	24.74	24.34
9h	23.42	24.17	22.58
12h	24.97	24.29	25.57
15h	26.68	27.34	25.9
18h	26.805	27.22	26.71
21h	26.725	27.92	25.9
24h	26.465	26.79	26.53
GhPRR7a	Rep-1	Rep-2	Rep-3
0h	26.3067	26.59	26.05
3h	24.1983	24.11	24.22
6h	22.945	23.18	22.67
9h	22.9283	23.17	22.64
12h	23.7317	23.52	23.97
15h	25.7083	25.49	26.04
18h	25.6017	24.61	26.67
21h	27.795	27.94	27.72
24h	26.3067	26.59	26.05
GhPRR7b	Rep-1	Rep-2	Rep-3
0h	25.9717	26.03	25.94
3h	23.7667	23.54	23.93
6h	23.0133	23.24	22.96
9h	23.7667	23.81	23.81
12h	25.4683	25.28	25.78
15h	28.4217	27.72	29.16
18h	24.5667	26.27	22.74
21h	28.025	28.15	27.7
24h	25.9717	26.03	25.94
GhPRR7c	Rep-1	Rep-2	Rep-3
0h	28.3217	28.75	27.77
3h	26.2267	25.93	26.63
6h	24.52	24.66	24.34
9h	24.395	24.67	24.05
12h	25.4117	24.94	25.83
15h	27.2283	27.32	26.92
18h	27.1133	26.27	27.85
21h	29.41	29.76	29.09
24h	28.3217	28.75	27.77
GhPRR7d	Rep-1	Rep-2	Rep-3
0h	27.1167	27.24	26.8
3h	25.98	25.62	26.26
6h	24.6567	24.73	24.61
9h	24.795	24.76	24.85
12h	26.4083	25.85	27.08
15h	28.115	27.9	28.5
18h	26.8717	25.93	27.65
21h	28.4367	27.89	29.09
24h	27.1167	27.24	26.8
GhPRR9a	Rep-1	Rep-2	Rep-3
0h	25.1883	25.42	25.24
3h	23.0983	22.94	23.34
6h	22.415	22.5	22.49
9h	23.3817	23.22	23.53
12h	24.775	24.15	25.24
15h	27.8133	27.31	28.19
18h	26.8833	25.88	27.9
21h	27.2383	27.8	26.63
24h	25.1883	25.42	25.24
GhPRR9b	Rep-1	Rep-2	Rep-3
0h	27.81	28.3	27.19
3h	26.7983	26.51	27.21
6h	25.4917	25.72	25.33
9h	25.8417	26.15	25.61
12h	27.0567	26.29	27.88
15h	28.8417	28.59	29.05
18h	27.6517	26.8	28.58
21h	29.405	28.67	30.08
24h	27.81	28.3	27.19
GhFT	Rep-1	Rep-2	Rep-3
0h	27.5217	27.98	26.67
3h	26.825	26.68	27.01
6h	26.66	26.25	26.8
9h	26.9267	26.63	27.45
12h	27.0483	27.07	27.62
15h	27.9933	27.98	27.94
18h	26.63	26.95	26.54
21h	27.785	27.62	27.75
24h	27.5217	27.98	26.67
GhCO	Rep-1	Rep-2	Rep-3
0h	23.18	23.04	23.44
3h	22.1417	21.34	22.72
6h	21.8133	21.49	22.26
9h	22.6983	22.51	22.9
12h	24.0433	23.54	24.65
15h	24.6433	24.68	24.65
18h	24.1033	23.82	24.46
21h	22.58	23.18	21.88
24h	23.1633	23.04	23.44
GhCCA1	Rep-1	Rep-2	Rep-3
0h	26.2117	26.42	25.98
3h	26.145	25.71	26.91
6h	25.4617	25.76	25.18
9h	25.3883	25.72	24.9
12h	25.7867	25.02	26.54
15h	25.865	26.48	25.27
18h	25.275	25.47	25.03
21h	25.6933	25.75	25.54
24h	26.2117	26.42	25.98
GhLHY	Rep-1	Rep-2	Rep-3
0h	24.9033	24.88	25.04
3h	24.4333	23.83	24.95
6h	24.6767	24.76	24.06
9h	24.6967	24.62	24.72
12h	25.115	24.71	25.46
15h	25.8917	26.54	25.25
18h	24.82	24.94	24.67
21h	24.95	24.99	25.05
24h	24.9033	24.88	25.05
